# Supplementary material for: Endothelial PD‐1 Regulates Vascular Homeostasis and Oligodendrogenesis during Brain Development
Source: Adv Sci (Weinh). 2025 Feb 27;12(16):2417410. doi: 10.1002/advs.202417410 (PMC12021089; doi:10.1002/advs.202417410)
Supplement: Supplementary file 2 — Supplemental Data 1 [file ADVS-12-2417410-s002.xlsx]

## Sheet: Sheet1
Reagent/Material	Reference or Source	Identifier or Catalog Number
Experimental Models
HEK-293T cells (H.sapiens)	The Cancer Institute and Hospital, Chinese Academy of Medical Sciences	N/A
C57BL/6J mice	Vital River Laboratories (Beijing, China)	N/A
Tie2-Cre transgenic mice	Shanghai Model Organism	NR-KI-219133
Pd1flox/flox mice	Institute of Zoology, Chinese Academy of Sciences	N/A
E.coli Stable3	This study	N/A
Recombinant DNA
pSicoR-GFP-GREM1-sh1	This study	N/A
pSicoR-GFP-GREM1-sh2	This study	N/A
Antibodies
Griffonia Simplicifolia Lectin I (GSL I) Isolectin B4, Biotinylated	Vector Laboratories	B-1205-5
Claudin 5 Monoclonal Antibody	Invitrogen	35-2500
ZO-1 Polyclonal Antibody	Invitrogen	40-2200
Collagen 4 Polyclonal Antibody	Bioss	BS-4595R
Recombinant Anti-PDGFR alpha + PDGFR beta antibody [Y92] - C-terminal	Abcam	ab32570
Anti-Glut-1 antibody	Merk	07-1401
Anti-Ki67 antibody	Abcam	ab15580
Anti-Sox2 Antibody	Abcam	ab97959
EOMES Monoclonal Antibody	Invitrogen	14-4875-82
Anti-TBR1 antibody	Abcam	ab31940
Anti-SATB1 + SATB2 antibody [SATBA4B10] - C-terminal	Abcam	ab51502
Anti-Ctip2 antibody [25B6]	Abcam	ab18465
PDGF Receptor α (D1E1E) XP® Rabbit mAb	Cell Signaling Technology	3174S
Recombinant Anti-Olig2 antibody [EPR2673]	Abcam	ab109186
Anti-APC antibody [CC-1]	Abcam	ab16794
Anti-Myelin Basic Protein antibody	Sigma-Aldrich	MAB386
Anti-CNPase Antibody	Sigma-Aldrich	MAB326
Rabbit Anti- CX3CR1 antibody	Thermo Fisher Scientific	14-6093-81
Rat anti Mouse CD68 antibody, clone FA-11	Bio-Rad	MCA1957GA
Anti-Blbp antibody	Abcam	ab32423
Polyclonal Rabbit
Anti-Glial Fibrillary Acidic Protein	Dako	Z0334
Anti-BrdU Antibody, clone BU-1	Sigma-Aldrich	MAB3510
Gremlin-1 Antibody (C7)	Santa Cruz	sc-515877
Anti-CD31-FITC	BD Bioscience	AB_395839
Anti-CD45-PE	Invitrogen	12-0451-82
Anti-CD13-PE/Cy7	BioLegend	111009
Beta Actin antibody	Proteintech	6008-1-lg
Beta Actin Polyclonal antibody	Proteintech	20536-1-AP
Beta-catenin antibody	Cell Signaling Technology	8450S
Phospho-beta-catenin antibody (Ser33/37/Thr41) antibody	Cell Signaling Technology	9561S
Anti-GSK3 beta (phosphor Y216)	Abcam	Ab75745
GSK3 beta (27C10) rabbit mAB	Cell Signaling Technology	9315S
P44/42 Erk1/2 Rabbit mAb	Cell Signaling Technology	4695P
Phospho-p44/42 Erk1/2 (Thr202/Tyr204) (D13.14.4E) XP® Rabbit mAb	Cell Signaling Technology	4370P
MEK1/2 (L38C12) Mouse mAb	Cell Signaling Technology	4694S
Phospho-MEK1/2 (Ser217/221) Antibody	Cell Signaling Technology	9121S
Phospho-SMAD1/5 (Ser463/465) (41D10) Rabbit mAb	Cell Signaling Technology	9516S
SMAD4 Antibody	Cell Signaling Technology	9515S
Cy3-Donkey Anti-Mouse IgG	Jackson ImmunoResearch	715-165-150
Cy3-Donkey Anti-Rat lgG	Jackson ImmunoResearch	712-165-150
Cy3-Donkey Anti-Rabbit lgG	Jackson ImmunoResearch	711-165-152
Cy™3 Streptavidin	Jackson ImmunoResearch	016-160-084
Alexa Fluor® 488 AffiniPure Donkey Anti-Mouse IgG	Jackson ImmunoResearch	715-545-150
Alexa Fluor® 488 AffiniPure Donkey Anti-Rabbit IgG	Jackson ImmunoResearch	711-545-152
Alexa Fluor® 488-AffiniPure Donkey Anti-Rat IgG	Jackson ImmunoResearch	712-545-150
Alexa Fluor® 488 AffiniPure Donkey Anti-Goat IgG	Jackson ImmunoResearch	705-545-147
Cy5-Donkey Anti-Rabbit IgG	Jackson ImmunoResearch	711-175-152
Cy5-Donkey Anti-Mouse IgG	Jackson ImmunoResearch	715-175-151
Cy™5 Streptavidin	Jackson ImmunoResearch	016-170-084
IRDye® 680RD Donkey anti-Mouse IgG Secondary Antibody	LI-COR Biosciences	926-68072
IRDye 800CW Donkey anti-Rabbit IgG	LI-COR Biosciences	926-32213
Oligonucleotides and other sequence-based reagents
Pdcd1 Forward	PrimerBank	GTTCAGGAAGAGTGACACCA
Pdcd1 Reverse	PrimerBank	TTCTCCGCATCTCCATTCTC
CD31 Forward	PrimerBank	ACCGGGTGCTGTTCTATAAGG
CD31 Reverse	PrimerBank	TCACCTCGTACTCAATCGTGG
VE-Cadherin Forward	PrimerBank	GTCGATGCTAACACAGGGAATG
VE-Cadherin Reserve	PrimerBank	AATACCTGGTGCGAAAACACA
Vegfr2 Forward	PrimerBank	CTGGAGCCTACAAGTGCTCG
Vegfr2 Reserve	PrimerBank	GAGGTTTGAAATCGACCCTCG
Lef1 Forward	PrimerBank	AACGAGTCCGAAATCATCCCA
Lef1 Reverse	PrimerBank	GCCAGAGTAACTGGAGTAGGA
Apccd1 Forward	PrimerBank	CTTCACGGCGTCCAAGTCAT
Apccd1 Reverse	PrimerBank	GCAAGTTCGGTTCACCAGTC
Axin2 Forward	PrimerBank	AACCTATGCCCGTTTCCTCTA
Axin2 Reverse	PrimerBank	GAGTGTAAAGACTTGGTCCACC
Nkd1 Forward	PrimerBank	CAGCTTGCTGCATACCATCTAT
Nkd1 Reverse	PrimerBank	GTTGAAAAGGACGCTCCTCTTA
Cot1 Forward	PrimerBank	CCACGAAGATCGACAAGGAGG
Cot1 Reverse	PrimerBank	CGCCGTCGTATCTGAAAGTCA
Gpr124 Forward	PrimerBank	GATTGGCTGTCTCACCTCTGA
Gpr124 Reverse	PrimerBank	CCCAGGTTGCAGACTAGAGTAG
Grem1 Forward	PrimerBank	AAGCGAGATTGGTGCAAAACT
Grem1 Reverse	PrimerBank	GAAGCGGTTGATGATAGTGCG
Gm7696 Forward	PrimerBank	CGACCCTCACTCCAAAGCTC
Gm7696 Reverse	PrimerBank	CAGGCTTGAAGACTCCTTTCTC
Mmp25 Forward	PrimerBank	GAGATTTGCCGGACTACCTGA
Mmp25 Reverse	PrimerBank	GTGCGTTTCTTCCAAACACTG
Trpm6 Forward	PrimerBank	TCTGCCACAATTTAGTCAGGTG
Trpm6 Reverse	PrimerBank	TGGTGCCGAAGGTATCTGTAG
Raly Forward	PrimerBank	ACTCTCGGGTCTTCATCGGAA
Raly Reverse	PrimerBank	GCGCTCATTGGCATACTGGA
IL6 Forward	PrimerBank	CTGCAAGAGACTTCCATCCAG
IL6 Reverse	PrimerBank	AGTGGTATAGACAGGTCTGTTGG
IL-1β Forward	PrimerBank	GAAATGCCACCTTTTGACAGTG
IL-1β Reverse	PrimerBank	TGGATGCTCTCATCAGGACAG
TNF alpha Forward	PrimerBank	CAGGCGGTGCCTATGTCTC
TNF alpha Reverse	PrimerBank	CGATCACCCCGAAGTTCAGTAG
Cx3cr1 Forward	PrimerBank	GAGTATGACGATTCTGCTGAGG
Cx3cr1 Reverse	PrimerBank	CAGACCGAACGTGAAGACGAG
Gli 1 Forward	PrimerBank	CCAAGCCAACTTTATGTCAGGG
Gli 1 Reverse	PrimerBank	AGCCCGCTTCTTTGTTAATTTGA
Beta-actin Forward	PrimerBank	GGCTGTATTCCCCTCCATCG
Beta-actin Reserve	PrimerBank	CCAGTTGGTAACAATGCCATGT
Chemicals, enzymes and other reagents
DMEM High Glucose Medium	Gibco	11995-065
DMEM/F12 Medium	Gibco	11330-032
FBS	Gibco	16000044
Penicillin/Streptomycin	Invitrogen	15070063
Papin	Sigma	P3125
DMSO	Sigma	D5879
Polybrene	Sigma	107689
Ploy-D-ornithine	Sigma	P3655
PBS	Gibco	20312
Millex GP Filter Unit	Millipore	SLGP033RB
Cell strainer 70 um Nylon	FALCON	352350
Endothelial cell medium	ScienCell	1001
EBMTM-2	Lonza	190860
N2-Supplement	Thermo Fisher Scientific	17502148
B27 Supplement	Invitrogen	17504-044
bEGF	Invitrogen	PHG0026
PDGF-AA	PeproTech	100-13A
FGF	Peprotech	100-18B
T3	MCE	HY-A0070A
CNTF	Pepro tech	450-13
DMSO	Sigma	D5897
Trypsin	Invitrogen	25000-072
O.C.T Compound	Sakura	4583
Triton-X 100	Sigma	D5875
DAPI	Sigma	D9542-1MG
BrdU	sigma	B5002-100MG
BSA	Amresco	A0332
Piercetm bca protein assay reagent A	Thermo Fisher Scientific	23228
Piercetm bca protein assay reagent B	Thermo Fisher Scientific	1859078
RIPA buffer(high)	Solarbio	R0010-100
PMSF	Solarbio	P0010-10
Protease Inhibitor Cocktail	Sigma	P8340
NC membrane	Whatman	10401196
TEMED	Sigma Aldrich	T9281
Tris-Base	Sigma Aldrich	648310-M
Skim milk	BioRad	232100
Glycine	Amresco	167
1.0 M Tris-HCL (pH=6.8)	Solarbio	T1020
1.5 M Tris-HCL (pH=8.8)	Solarbio	T1010
10% Ammonium Persulfate Solution	Solarbio	A1030
4× Protein Sample Buffe	Solarbio	P1016
30% Acrylamide solution	Solarbio	A1010
Trizol	Invitrogen	15596018CN
Evans blue dye	Sigma Aldrich	E2129
GANT 58	MCE	NSC75503
PD98059	MCE	HY-12028
Alexa Fluor 555 cadaverine	Invitrogen	A30677
Mouse Gremlin ELISA Kit	JONLNBIO	JL26344-96T
FastQuant RT kit	TIANGEN	KR106-02
SuperReal Quantitative Assay Kit	TIANGEN	FP205-02
Software
Graphpad Prism 8	https://www.graphpad.com
Image J	https://imagej.nih.gov/ij/index.html
Angio Tool	https://ccrod.cancer.gov/confluence/display/ROB2/Home
Imaris 9.0.1	https://imaris.oxinst.com/
